# Supplementary material for: The Deubiquitinase OTUD1 Influences HIV-1 Release by Regulating the Host Restriction Factor BST-2
Source: Viruses. 2025 Feb 14;17(2):260. doi: 10.3390/v17020260 (PMC11860778; doi:10.3390/v17020260)
Supplement: Supplementary file 1 [file viruses-17-00260-s001.zip]

Archive with 1 entries (1 files):
- viruses-3380601-supplementary.pdf
